# Supplementary material for: The North Italian Longitudinal Study Assessing the Mental Health Effects of SARS-CoV-2 Pandemic on Health Care Workers—Part I: Study Design and Psychometric Structural Validity of the HSE Indicator Tool and Work Satisfaction Scale
Source: Int J Environ Res Public Health. 2022 Aug 3;19(15):9514. doi: 10.3390/ijerph19159514 (PMC9368475; doi:10.3390/ijerph19159514)
Supplement: Supplementary file 1 [file ijerph-19-09514-s001.zip]

Archive with 1 entries (1 files):
- ijerph-1804514-supplementary.pdf
